# Supplementary material for: Ethnic Differences Shape the Alpha but Not Beta Diversity of Gut Microbiota from School Children in the Absence of Environmental Differences
Source: Microorganisms. 2020 Feb 14;8(2):254. doi: 10.3390/microorganisms8020254 (PMC7074779; doi:10.3390/microorganisms8020254)
Supplement: Supplementary file 1 [file microorganisms-08-00254-s001.zip]

Archive with 6 entries (5 files):
- Supplementary material/
- Supplementary material/Figure S1.jpg
- Supplementary material/Figure S2.a.jpg
- Supplementary material/Figure S2.b.jpg
- Supplementary material/Figure S3.jpg
- Supplementary material/Figure S4.jpg
